# Supplementary material for: Future Risks of Pest Species under Changing Climatic Conditions
Source: PLoS One. 2016 Apr 7;11(4):e0153237. doi: 10.1371/journal.pone.0153237 (PMC4824351; doi:10.1371/journal.pone.0153237)
Supplement: S1 File — Presence records of Bacterocera invadens (Dataset A), Ceratitis cosyra (Dataset B) and Tuta absoluta (Dataset C) used in this study for distribution modelling. (ZIP) [file pone.0153237.s005.zip]

Archive with 3 entries (3 files):
- Dataset_A_Bactrocera_invadens.csv
- Dataset_B_Ceratitis_cosyra.csv
- Dataset_C_Tuta_absoluta.csv
