# Supplementary material for: Future Risks of Pest Species under Changing Climatic Conditions
Source: PLoS One. 2016 Apr 7;11(4):e0153237. doi: 10.1371/journal.pone.0153237 (PMC4824351; doi:10.1371/journal.pone.0153237)
Supplement: S1 File — Presence records of Bacterocera invadens (Dataset A), Ceratitis cosyra (Dataset B) and Tuta absoluta (Dataset C) used in this study for distribution modelling. (ZIP) [file pone.0153237.s005.zip › Dataset_A_Bactrocera_invadens.csv]

species	long	lat
bactrocera_invadens	-17.1367	14.7469
bactrocera_invadens	-17.1	14.8333
bactrocera_invadens	-16.2667	12.5833
bactrocera_invadens	-15.8667	13.6167
bactrocera_invadens	-14.95	12.8833
bactrocera_invadens	-5.2833	6.8167
bactrocera_invadens	-4.0867	5.6278
bactrocera_invadens	-4.0281	5.3411
bactrocera_invadens	-0.7939	6.0478
bactrocera_invadens	-0.3581	6.2222
bactrocera_invadens	-0.2425	5.7217
bactrocera_invadens	-0.1875	5.6639
bactrocera_invadens	-0.0906	5.8864
bactrocera_invadens	0.2897	6.9997
bactrocera_invadens	0.5667	6.95
bactrocera_invadens	1.3018	10.6705
bactrocera_invadens	1.3832	10.4922
bactrocera_invadens	1.55	9.25
bactrocera_invadens	1.6667	9.0167
bactrocera_invadens	2.0833	8.7
bactrocera_invadens	2.1333	6.7333
bactrocera_invadens	2.3916	10.0738
bactrocera_invadens	2.4333	6.35
bactrocera_invadens	2.5618	9.0945
bactrocera_invadens	2.576667	2.148889
bactrocera_invadens	2.6238	9.4359
bactrocera_invadens	2.6291	9.5204
bactrocera_invadens	2.6419	9.5664
bactrocera_invadens	26.71	9.3701
bactrocera_invadens	26.74	9.6551
bactrocera_invadens	2.7003	9.8801
bactrocera_invadens	2.7133	9.3875
bactrocera_invadens	2.7181	9.8608
bactrocera_invadens	2.7292	9.9388
bactrocera_invadens	3.471111	11.485556
bactrocera_invadens	3.863889	11.462778
bactrocera_invadens	3.995556	9.833056
bactrocera_invadens	4.212778	9.331389
bactrocera_invadens	4.545556	11.258333
bactrocera_invadens	4.834722	11.064444
bactrocera_invadens	5.514444	10.650278
bactrocera_invadens	5.945278	-0.026944
bactrocera_invadens	6.038056	-0.005556
bactrocera_invadens	6.347222	1.897778
bactrocera_invadens	6.376944	2.133611
bactrocera_invadens	6.733056	2.133333
bactrocera_invadens	6.950556	11.033611
bactrocera_invadens	6.950833	2.417778
bactrocera_invadens	6.972222	2.685
bactrocera_invadens	7.365833	3.018333
bactrocera_invadens	7.7	11.0667
bactrocera_invadens	8.16	10.21
bactrocera_invadens	8.3833	9.75
bactrocera_invadens	8.450556	2.291667
bactrocera_invadens	9.246389	1.551389
bactrocera_invadens	9.266667	2.922222
bactrocera_invadens	9.616944	3.118889
bactrocera_invadens	9.631667	-1.006111
bactrocera_invadens	9.666944	1.698889
bactrocera_invadens	9.721944	3.048056
bactrocera_invadens	9.892778	3.066667
bactrocera_invadens	9.94645	34.258233
bactrocera_invadens	10.083889	1.811111
bactrocera_invadens	10.105556	3.123056
bactrocera_invadens	10.313056	1.388611
bactrocera_invadens	10.395633	34.366183
bactrocera_invadens	10.445583	34.186533
bactrocera_invadens	10.609722	3.216111
bactrocera_invadens	10.614722	1.272222
bactrocera_invadens	10.617778	1.601111
bactrocera_invadens	10.769867	34.412717
bactrocera_invadens	10.772183	34.7874
bactrocera_invadens	10.823889	1.645556
bactrocera_invadens	11.39535	34.793883
bactrocera_invadens	11.429167	34.316017
bactrocera_invadens	11.463917	34.21225
bactrocera_invadens	11.5167	3.8667
bactrocera_invadens	11.719167	34.372883
bactrocera_invadens	11.791183	34.351233
bactrocera_invadens	11.865033	4.379233
bactrocera_invadens	11.866667	3.383333
bactrocera_invadens	11.9167	4.1
bactrocera_invadens	11.992317	34.3168
bactrocera_invadens	12.01895	34.271067
bactrocera_invadens	12.152967	34.362683
bactrocera_invadens	12.405	34.335983
bactrocera_invadens	12.422967	34.470783
bactrocera_invadens	12.628217	34.215833
bactrocera_invadens	13.0833	-5.45
bactrocera_invadens	15.35	-4.4667
bactrocera_invadens	15.3583	-4.485
bactrocera_invadens	18.1167	-5.1167
bactrocera_invadens	24.8	-14.7833
bactrocera_invadens	29.6267	-4.8769
bactrocera_invadens	29.6417	-4.8833
bactrocera_invadens	29.6833	-4.9167
bactrocera_invadens	30.0667	0.8167
bactrocera_invadens	30.7203	-3.5864
bactrocera_invadens	31.2167	-3.0667
bactrocera_invadens	31.54	1.69
bactrocera_invadens	31.71	1.69
bactrocera_invadens	32.4667	-3.7167
bactrocera_invadens	32.47	0.95
bactrocera_invadens	32.4703	0.0683
bactrocera_invadens	32.4703	0.4017
bactrocera_invadens	32.5497	0.7114
bactrocera_invadens	32.6	-3.833
bactrocera_invadens	32.6078	0.6883
bactrocera_invadens	32.8	-5.0167
bactrocera_invadens	33.125	-6.1167
bactrocera_invadens	33.1833	-4.2167
bactrocera_invadens	33.2042	0.4244
bactrocera_invadens	33.4686	0.6092
bactrocera_invadens	33.5144	14.4206
bactrocera_invadens	33.7167	-8.7833
bactrocera_invadens	33.7961	0.5206
bactrocera_invadens	33.8333	-9.5667
bactrocera_invadens	33.9614	13.1522
bactrocera_invadens	33.9658	13.1556
bactrocera_invadens	34.2833	-4.3333
bactrocera_invadens	34.4	-2
bactrocera_invadens	34.5833	8.25
bactrocera_invadens	34.6333	-8.85
bactrocera_invadens	34.75	-4.7833
bactrocera_invadens	34.7564	-0.1125
bactrocera_invadens	34.8333	-5.75
bactrocera_invadens	34.9217	-0.1711
bactrocera_invadens	35.1417	-9.7417
bactrocera_invadens	35.3167	-5.9833
bactrocera_invadens	35.4708	1.3728
bactrocera_invadens	35.5917	-7.9167
bactrocera_invadens	35.6167	-6.0833
bactrocera_invadens	35.65	-10.6833
bactrocera_invadens	35.7333	-5.4167
bactrocera_invadens	36.0578	-1.8078
bactrocera_invadens	36.1	-6.1333
bactrocera_invadens	36.35	-7.2833
bactrocera_invadens	36.53528	-14.81639
bactrocera_invadens	36.6833	-3.3667
bactrocera_invadens	36.7167	-8.6833
bactrocera_invadens	36.8167	-1.2833
bactrocera_invadens	36.8833	-6.15
bactrocera_invadens	36.95	-0.4167
bactrocera_invadens	36.9833	-7.4
bactrocera_invadens	37.0667	-1.0167
bactrocera_invadens	37.1167	-6.1167
bactrocera_invadens	37.1369	-0.8264
bactrocera_invadens	37.2167	-7.2333
bactrocera_invadens	37.238	-1.1293
bactrocera_invadens	37.2667	-1.5167
bactrocera_invadens	37.33	-6.14
bactrocera_invadens	37.3333	-3.35
bactrocera_invadens	37.34	-2.09
bactrocera_invadens	37.35	-6.75
bactrocera_invadens	37.3762	-2.017
bactrocera_invadens	37.39	-6.5
bactrocera_invadens	37.4128	-0.5489
bactrocera_invadens	37.4167	-6.9167
bactrocera_invadens	37.5333	-6.45
bactrocera_invadens	37.55	-6.46
bactrocera_invadens	37.5544	-6.2458
bactrocera_invadens	37.5794	-7.0844
bactrocera_invadens	37.5833	-6.0833
bactrocera_invadens	37.6	-2.1667
bactrocera_invadens	37.65	-6.8333
bactrocera_invadens	37.6667	-6.8167
bactrocera_invadens	37.7131	-3.4133
bactrocera_invadens	37.7333	-4.575
bactrocera_invadens	37.9228	-6.7781
bactrocera_invadens	38.0389	-1.4053
bactrocera_invadens	38.05	-5.3833
bactrocera_invadens	38.0667	-0.9333
bactrocera_invadens	38.4833	-5.15
bactrocera_invadens	38.5833	-3.3833
bactrocera_invadens	38.5833	-6.3667
bactrocera_invadens	38.7167	-5.25
bactrocera_invadens	38.78	-5.16
bactrocera_invadens	38.8667	-5.1333
bactrocera_invadens	38.9	-7.7333
bactrocera_invadens	38.9	-5.15
bactrocera_invadens	38.9167	-6.7667
bactrocera_invadens	39.0375	-6.7583
bactrocera_invadens	39.1	-5.0667
bactrocera_invadens	39.1167	-4.55
bactrocera_invadens	39.1667	-6.2833
bactrocera_invadens	39.225	-6.05
bactrocera_invadens	39.2333	-5.9333
bactrocera_invadens	39.2372	-4.6396
bactrocera_invadens	39.25	-6
bactrocera_invadens	39.2667	-4.4833
bactrocera_invadens	39.2667	-6.0833
bactrocera_invadens	39.2833	-5.8167
bactrocera_invadens	39.3	-6.05
bactrocera_invadens	39.3	-5.95
bactrocera_invadens	39.3	-5.8
bactrocera_invadens	39.3167	-6.8167
bactrocera_invadens	39.3167	-6.2
bactrocera_invadens	39.325	-6.1417
bactrocera_invadens	39.3333	-5.9833
bactrocera_invadens	39.3333	-6.0833
bactrocera_invadens	39.3667	-4.5333
bactrocera_invadens	39.4	-8.7833
bactrocera_invadens	39.4167	-4.225
bactrocera_invadens	39.4167	-4.2167
bactrocera_invadens	39.4167	-6.2833
bactrocera_invadens	39.425	-6.2667
bactrocera_invadens	39.45	-6.2667
bactrocera_invadens	39.4667	-6.3667
bactrocera_invadens	39.4833	-4.4583
bactrocera_invadens	39.5236	-4.325
bactrocera_invadens	39.5236	-4.325
bactrocera_invadens	39.5247	-4.3214
bactrocera_invadens	39.5333	-6.1833
bactrocera_invadens	39.5333	-6.4667
bactrocera_invadens	39.55	-6.4167
bactrocera_invadens	39.5712	-4.1454
bactrocera_invadens	39.5833	-4.2333
bactrocera_invadens	39.6083	-4.2214
bactrocera_invadens	39.65	-4.0833
bactrocera_invadens	39.65	-5.3667
bactrocera_invadens	39.6667	-4.05
bactrocera_invadens	39.7167	-5.1167
bactrocera_invadens	39.7333	-5.05
bactrocera_invadens	39.7333	-5.0333
bactrocera_invadens	39.75	-5.25
bactrocera_invadens	39.7667	-5.1167
bactrocera_invadens	39.7703	-3.92
bactrocera_invadens	39.775	-5.0333
bactrocera_invadens	39.8	-5.075
bactrocera_invadens	39.8083	-5.1833
bactrocera_invadens	39.8247	-5.2217
bactrocera_invadens	39.85	-3.6333
bactrocera_invadens	40.0878	-3.1958
bactrocera_invadens	40.1833	-10.2667
bactrocera_invadens	43.2403	-11.7042
bactrocera_invadens	26.71	9.3701
bactrocera_invadens	26.74	9.6551
bactrocera_invadens	33.125	-6.1167
bactrocera_invadens	37.238	-1.1293
bactrocera_invadens	39.225	-6.05
bactrocera_invadens	39.325	-6.1417
bactrocera_invadens	39.425	-6.2667
bactrocera_invadens	39.775	-5.0333
bactrocera_invadens	89.386	2.6859
