# Supplementary material for: Future Risks of Pest Species under Changing Climatic Conditions
Source: PLoS One. 2016 Apr 7;11(4):e0153237. doi: 10.1371/journal.pone.0153237 (PMC4824351; doi:10.1371/journal.pone.0153237)
Supplement: S1 File — Presence records of Bacterocera invadens (Dataset A), Ceratitis cosyra (Dataset B) and Tuta absoluta (Dataset C) used in this study for distribution modelling. (ZIP) [file pone.0153237.s005.zip › Dataset_B_Ceratitis_cosyra.csv]

species	long	lat
ceratitis_cosyra	-16325	12.5553
ceratitis_cosyra	-17.4333	14.6667
ceratitis_cosyra	-17.0097	14.9933
ceratitis_cosyra	-16.5833	13.45
ceratitis_cosyra	-16.325	12.5553
ceratitis_cosyra	-15.8667	13.6167
ceratitis_cosyra	-15.5	12.75
ceratitis_cosyra	-14.45	10.2833
ceratitis_cosyra	-13.7167	9.51
ceratitis_cosyra	-13.4333	9.75
ceratitis_cosyra	-13.23	8.48
ceratitis_cosyra	-11.5833	8.03333
ceratitis_cosyra	-11.5	8.5
ceratitis_cosyra	-9.3	10.3833
ceratitis_cosyra	-8	12.65
ceratitis_cosyra	-7.83055	12.5894
ceratitis_cosyra	-5.8	11.1833
ceratitis_cosyra	-5.7	-15.95
ceratitis_cosyra	-5.66667	11.4
ceratitis_cosyra	-5.66667	11.05
ceratitis_cosyra	-5.63333	9.45
ceratitis_cosyra	-5.58333	9.56667
ceratitis_cosyra	-5.03333	7.68333
ceratitis_cosyra	-5	8
ceratitis_cosyra	-4.43333	15.1667
ceratitis_cosyra	-4.08667	5.62778
ceratitis_cosyra	-4.02806	5.34111
ceratitis_cosyra	-4	17
ceratitis_cosyra	-3.41667	10.7
ceratitis_cosyra	-2	13
ceratitis_cosyra	-0.183333	5.85
ceratitis_cosyra	0.566667	6.95
ceratitis_cosyra	0.606111	7.43389
ceratitis_cosyra	0.65	7.01667
ceratitis_cosyra	1.21111	6.175
ceratitis_cosyra	1.21778	6.16889
ceratitis_cosyra	1.26444	10.6197
ceratitis_cosyra	1.73306	9.41667
ceratitis_cosyra	2.08889	6.32639
ceratitis_cosyra	2.25	9.5
ceratitis_cosyra	2.43333	6.35
ceratitis_cosyra	2.56667	8.9
ceratitis_cosyra	2.61667	9.35
ceratitis_cosyra	2.64167	9.55833
ceratitis_cosyra	2.675	9.65417
ceratitis_cosyra	2.72611	9.96417
ceratitis_cosyra	3.53333	7.41667
ceratitis_cosyra	3.89639	7.38778
ceratitis_cosyra	3.93333	7.85
ceratitis_cosyra	5.23139	13.0514
ceratitis_cosyra	7.44028	10.5231
ceratitis_cosyra	7.63333	11.1667
ceratitis_cosyra	8	10
ceratitis_cosyra	8.16667	10.2167
ceratitis_cosyra	8.51667	8.31667
ceratitis_cosyra	8.9	9.91667
ceratitis_cosyra	9.75	9.16667
ceratitis_cosyra	10.4	0.616667
ceratitis_cosyra	10.4	0.61667
ceratitis_cosyra	10.97083	3.77406
ceratitis_cosyra	11.4167	3.61667
ceratitis_cosyra	11.8667	4.06667
ceratitis_cosyra	13	6
ceratitis_cosyra	13.5	-14.75
ceratitis_cosyra	13.6069	10.5686
ceratitis_cosyra	14.7881	-17.4461
ceratitis_cosyra	14.8167	5.8
ceratitis_cosyra	15.0833	-5.11667
ceratitis_cosyra	15.3	-4.3
ceratitis_cosyra	15.6833	-17.7833
ceratitis_cosyra	15.75	-18.1667
ceratitis_cosyra	16.05	-17.5167
ceratitis_cosyra	17.7592	-19.1695
ceratitis_cosyra	18.1167	-0.75
ceratitis_cosyra	18.2833	0.06667
ceratitis_cosyra	19.15	1.6
ceratitis_cosyra	19.7592	-17.9119
ceratitis_cosyra	23.6	1.23333
ceratitis_cosyra	24.2347	0.680556
ceratitis_cosyra	24.2855	-17.4967
ceratitis_cosyra	24.4667	0.783333
ceratitis_cosyra	24.8	-14.7833
ceratitis_cosyra	25	0
ceratitis_cosyra	25.2	0.5
ceratitis_cosyra	25.85	-17.9167
ceratitis_cosyra	25.9328	-24.6581
ceratitis_cosyra	26	-30
ceratitis_cosyra	26.3833	-20.4167
ceratitis_cosyra	26.7167	-22.3833
ceratitis_cosyra	27.25	-25.6667
ceratitis_cosyra	27.4667	-11.6667
ceratitis_cosyra	27.6833	-25.6833
ceratitis_cosyra	27.7619	-15.8592
ceratitis_cosyra	27.85	-25.75
ceratitis_cosyra	27.9972	-23.07
ceratitis_cosyra	28.3667	-25.5667
ceratitis_cosyra	28.4347	-23.2664
ceratitis_cosyra	28.6	-20.15
ceratitis_cosyra	28.7833	-16.55
ceratitis_cosyra	29	-19
ceratitis_cosyra	29.0167	-1.7
ceratitis_cosyra	29.3	-24.9667
ceratitis_cosyra	29.3611	-3.39389
ceratitis_cosyra	29.3667	3.95
ceratitis_cosyra	29.3719	-3.34611
ceratitis_cosyra	29.3833	3.95
ceratitis_cosyra	29.5167	-6.75
ceratitis_cosyra	29.8439	1.43917
ceratitis_cosyra	30	15
ceratitis_cosyra	30.0833	-24.0333
ceratitis_cosyra	30.2833	-23.8667
ceratitis_cosyra	30.3833	-29.6167
ceratitis_cosyra	30.4	-23.8833
ceratitis_cosyra	30.5333	-7.15
ceratitis_cosyra	30.65	-25.8833
ceratitis_cosyra	30.6667	-17.8833
ceratitis_cosyra	30.6786	-23.6444
ceratitis_cosyra	30.95	-24.3333
ceratitis_cosyra	30.9667	-17.5833
ceratitis_cosyra	30.9667	-17.5167
ceratitis_cosyra	30.9667	-25.4667
ceratitis_cosyra	31	-23.5833
ceratitis_cosyra	31.0167	-29.85
ceratitis_cosyra	31.05	-25.7833
ceratitis_cosyra	31.05	-17.8333
ceratitis_cosyra	31.0839	-25.1056
ceratitis_cosyra	31.1	-25.1333
ceratitis_cosyra	31.15	-17.75
ceratitis_cosyra	31.1833	-25.7
ceratitis_cosyra	31.3	-25.65
ceratitis_cosyra	31.3167	-25.5333
ceratitis_cosyra	31.3167	-17.7833
ceratitis_cosyra	31.3833	-25.55
ceratitis_cosyra	31.4667	-28.8833
ceratitis_cosyra	31.6	-24.9833
ceratitis_cosyra	31.9333	-21.3
ceratitis_cosyra	31.9706	-25.4503
ceratitis_cosyra	32.0833	-21.45
ceratitis_cosyra	32.2167	-25.6
ceratitis_cosyra	32.2167	-20.8
ceratitis_cosyra	32.25	-19.95
ceratitis_cosyra	32.3333	-20.25
ceratitis_cosyra	32.4	-20.2
ceratitis_cosyra	32.5333	0.433333
ceratitis_cosyra	32.5333	15.6667
ceratitis_cosyra	32.5333	0.43333
ceratitis_cosyra	32.5833	0.316667
ceratitis_cosyra	32.5892	-25.9653
ceratitis_cosyra	32.6667	-18.9667
ceratitis_cosyra	32.7833	-19.5333
ceratitis_cosyra	32.8	-5.01667
ceratitis_cosyra	32.8072	-25.4022
ceratitis_cosyra	32.8756	-18.9178
ceratitis_cosyra	32.8817	-18.99
ceratitis_cosyra	33	2
ceratitis_cosyra	33	-2.05
ceratitis_cosyra	33.1	1.03333
ceratitis_cosyra	33.2667	1.86667
ceratitis_cosyra	33.3953	-19.9761
ceratitis_cosyra	33.4833	-19.1333
ceratitis_cosyra	33.5	1.75
ceratitis_cosyra	33.5178	-19.9444
ceratitis_cosyra	33.5833	1.75
ceratitis_cosyra	33.8133	-19.9142
ceratitis_cosyra	33.8456	-13.9472
ceratitis_cosyra	33.85	13.15
ceratitis_cosyra	34.07	-18.6894
ceratitis_cosyra	34.5106	-15.5856
ceratitis_cosyra	34.5333	10.0667
ceratitis_cosyra	34.75	-15.5
ceratitis_cosyra	35	-6
ceratitis_cosyra	35.1167	1.1
ceratitis_cosyra	35.1333	-16.55
ceratitis_cosyra	35.1333	-16.0667
ceratitis_cosyra	35.2022	-18.0472
ceratitis_cosyra	35.3	-14.5167
ceratitis_cosyra	35.3333	-15.3833
ceratitis_cosyra	35.3833	-23.865
ceratitis_cosyra	35.3833	-23865
ceratitis_cosyra	35.4178	-1.50111
ceratitis_cosyra	35.6833	9.95
ceratitis_cosyra	35.85	-1.25
ceratitis_cosyra	36.0333	-1.825
ceratitis_cosyra	36.0333	-1.75
ceratitis_cosyra	36.1167	-18.3833
ceratitis_cosyra	36.5333	0.226667
ceratitis_cosyra	36.5333	0.22667
ceratitis_cosyra	36.5353	-14.8164
ceratitis_cosyra	36.6031	-1.01972
ceratitis_cosyra	36.6033	-1.04083
ceratitis_cosyra	36.6167	-14.8167
ceratitis_cosyra	36.6333	-1.4
ceratitis_cosyra	36.65	-1.18333
ceratitis_cosyra	36.6667	-0.916667
ceratitis_cosyra	36.7667	-1.21667
ceratitis_cosyra	36.8167	-1.28333
ceratitis_cosyra	36.9167	-1.13333
ceratitis_cosyra	36.9333	-7.18333
ceratitis_cosyra	36.9833	-6.83333
ceratitis_cosyra	37.2	-0.53333
ceratitis_cosyra	37.2667	-1.51667
ceratitis_cosyra	37.2833	-0.433333
ceratitis_cosyra	37.45	-0.533333
ceratitis_cosyra	37.5453	-0.427222
ceratitis_cosyra	37.5544	-6.24583
ceratitis_cosyra	37.5547	6.00806
ceratitis_cosyra	37.6167	-6.88333
ceratitis_cosyra	37.65	-6.83333
ceratitis_cosyra	37.6667	-6.81667
ceratitis_cosyra	37.7167	-0.466667
ceratitis_cosyra	37.7833	-0.45
ceratitis_cosyra	37.9228	-6.77806
ceratitis_cosyra	38	1
ceratitis_cosyra	38	8
ceratitis_cosyra	38.05	-5.45
ceratitis_cosyra	38.4167	6.75
ceratitis_cosyra	38.4333	-5.05
ceratitis_cosyra	38.4833	-5.15
ceratitis_cosyra	38.7833	-5.16667
ceratitis_cosyra	38.8667	-6.53333
ceratitis_cosyra	38.9	-6.43333
ceratitis_cosyra	38.9	-5.15
ceratitis_cosyra	38.9383	-13.3561
ceratitis_cosyra	38.9928	-13.1458
ceratitis_cosyra	39.1	-5.06667
ceratitis_cosyra	39.1833	-8.21667
ceratitis_cosyra	39.2	-7.11667
ceratitis_cosyra	39.2667	-6.9
ceratitis_cosyra	39.3	-5.95
ceratitis_cosyra	39.327	-12.9942
ceratitis_cosyra	39.3333	-6.88333
ceratitis_cosyra	39.3333	-6.16667
ceratitis_cosyra	39.3667	-6.30833
ceratitis_cosyra	39.3828	-4.25695
ceratitis_cosyra	39.4	-4.45
ceratitis_cosyra	39.4167	-4.21667
ceratitis_cosyra	39.5236	-4.325
ceratitis_cosyra	39.6667	-4.05
ceratitis_cosyra	39.75	-3.93333
ceratitis_cosyra	39.9236	-13.9339
ceratitis_cosyra	40.0136	-3.30806
ceratitis_cosyra	40.0167	-3.3
ceratitis_cosyra	40.3861	-12.9917
ceratitis_cosyra	40.4411	-13.0953
ceratitis_cosyra	40.5394	-13.0411
ceratitis_cosyra	40.5542	-13.2961
ceratitis_cosyra	41.2167	9.31667
ceratitis_cosyra	41.4	9.53333
ceratitis_cosyra	42.1258	9.30944
ceratitis_cosyra	42.3322	9.22556
ceratitis_cosyra	42.3969	9.35306
ceratitis_cosyra	44.1333	-21.7833
ceratitis_cosyra	44.3833	-23.7167
ceratitis_cosyra	48.4167	-13.7333
ceratitis_cosyra	49.3397	-12.3125
ceratitis_cosyra	26.75	9.65417
ceratitis_cosyra	39.327	-12.9942
