# Supplementary material for: Future Risks of Pest Species under Changing Climatic Conditions
Source: PLoS One. 2016 Apr 7;11(4):e0153237. doi: 10.1371/journal.pone.0153237 (PMC4824351; doi:10.1371/journal.pone.0153237)
Supplement: S1 File — Presence records of Bacterocera invadens (Dataset A), Ceratitis cosyra (Dataset B) and Tuta absoluta (Dataset C) used in this study for distribution modelling. (ZIP) [file pone.0153237.s005.zip › Dataset_C_Tuta_absoluta.csv]

species	long	lat
tuta_absoluta	-23.609423	15.052419
tuta_absoluta	-23.604085	15.055153
tuta_absoluta	-23.601947	15.051463
tuta_absoluta	-23.600123	15.058277
tuta_absoluta	-23.567406	15.033415
tuta_absoluta	-23.558909	15.039937
tuta_absoluta	0.119051	35.948254
tuta_absoluta	2.086103	14.511025
tuta_absoluta	2.086789	14.318022
tuta_absoluta	5.266667	14.883397
tuta_absoluta	7.111478	13.48605
tuta_absoluta	8.13	33.92
tuta_absoluta	8.131213	33.92403
tuta_absoluta	8.783333	36.5
tuta_absoluta	8.82	35.17
tuta_absoluta	8.828745	35.171539
tuta_absoluta	8.989389	13.805592
tuta_absoluta	9.192002	36.725311
tuta_absoluta	9.369996	36.090611
tuta_absoluta	9.5	35.033333
tuta_absoluta	9.873071	37.27626
tuta_absoluta	10.024258	35.644296
tuta_absoluta	10.062276	35.672904
tuta_absoluta	10.068359	35.694927
tuta_absoluta	10.079917	35.649703
tuta_absoluta	10.088828	35.705888
tuta_absoluta	10.09	35.67
tuta_absoluta	10.09724	35.677138
tuta_absoluta	10.101111	36.807777
tuta_absoluta	10.10291	33.893268
tuta_absoluta	10.112842	35.643305
tuta_absoluta	10.125635	35.67066
tuta_absoluta	10.143635	35.688946
tuta_absoluta	10.147209	36.3997
tuta_absoluta	10.16	36.81
tuta_absoluta	10.16596	36.81881
tuta_absoluta	10.517122	35.965148
tuta_absoluta	10.520394	35.93018
tuta_absoluta	10.527063	35.95107
tuta_absoluta	10.530818	35.940827
tuta_absoluta	10.544025	35.910276
tuta_absoluta	10.554333	35.931403
tuta_absoluta	10.567066	35.914991
tuta_absoluta	10.615685	36.795364
tuta_absoluta	10.62414	36.782783
tuta_absoluta	10.626269	36.804689
tuta_absoluta	10.637755	36.794835
tuta_absoluta	10.638749	35.832981
tuta_absoluta	10.640647	36.786769
tuta_absoluta	10.67	36.69
tuta_absoluta	10.734722	36.454166
tuta_absoluta	10.76	34.74
tuta_absoluta	10.7613	34.745159
tuta_absoluta	10.77	34.8
tuta_absoluta	10.826099	35.77718
tuta_absoluta	11.045721	35.502446
tuta_absoluta	14.808194	14.820917
tuta_absoluta	21.534156	29.034664
tuta_absoluta	21.537099	29.047398
tuta_absoluta	21.552891	29.035308
tuta_absoluta	21.559299	29.018683
tuta_absoluta	21.570041	29.031396
tuta_absoluta	22.544722	13.483333
tuta_absoluta	27.159012	31.352957
tuta_absoluta	27.226616	31.343876
tuta_absoluta	27.273182	31.317959
tuta_absoluta	27.298394	31.356677
tuta_absoluta	30.41675	19.334
tuta_absoluta	30.4365	19.158306
tuta_absoluta	30.454889	19.550389
tuta_absoluta	30.471722	19.161222
tuta_absoluta	30.47175	19.528944
tuta_absoluta	30.616444	19.271806
tuta_absoluta	30.825582	28.384013
tuta_absoluta	30.838858	28.407514
tuta_absoluta	30.843779	28.419719
tuta_absoluta	30.849852	28.442466
tuta_absoluta	30.899812	30.472626
tuta_absoluta	30.909342	30.438481
tuta_absoluta	30.945491	30.477851
tuta_absoluta	30.959318	30.449429
tuta_absoluta	31.18861	27.215154
tuta_absoluta	31.195716	27.200276
tuta_absoluta	31.196777	29.674125
tuta_absoluta	31.200821	27.209602
tuta_absoluta	31.202571	29.697178
tuta_absoluta	31.206564	29.711949
tuta_absoluta	31.209994	27.195574
tuta_absoluta	31.226025	29.698189
tuta_absoluta	31.228154	29.680357
tuta_absoluta	31.506226	31.200338
tuta_absoluta	31.530696	31.223499
tuta_absoluta	31.540706	31.193718
tuta_absoluta	31.550905	31.246618
tuta_absoluta	31.570653	31.22172
tuta_absoluta	31.578226	31.195272
tuta_absoluta	31.700201	26.641757
tuta_absoluta	31.719335	26.644603
tuta_absoluta	31.719495	26.623821
tuta_absoluta	31.738109	26.640729
tuta_absoluta	32.0325	16.058528
tuta_absoluta	32.348889	15.737028
tuta_absoluta	32.54	15.833444
tuta_absoluta	32.563861	15.939583
tuta_absoluta	32.570639	16.015722
tuta_absoluta	32.575083	16.108028
tuta_absoluta	32.586361	16.022583
tuta_absoluta	32.742268	26.158306
tuta_absoluta	32.742329	26.199259
tuta_absoluta	32.762139	15.421889
tuta_absoluta	32.792116	26.174205
tuta_absoluta	32.888611	15.663611
tuta_absoluta	33.083333	14.683333
tuta_absoluta	33.1	13.933333
tuta_absoluta	33.313333	14.808194
tuta_absoluta	33.454278	14.416
tuta_absoluta	33.457333	14.432389
tuta_absoluta	33.557833	14.430361
tuta_absoluta	33.600278	13.696944
tuta_absoluta	33.604167	13.695778
tuta_absoluta	33.751678	31.110463
tuta_absoluta	33.810825	31.103826
tuta_absoluta	33.835656	31.125622
tuta_absoluta	33.862668	31.02346
tuta_absoluta	34.559167	13.25
tuta_absoluta	36.345389	15.497
tuta_absoluta	36.354889	15.433194
tuta_absoluta	37.116667	13.033333
tuta_absoluta	37.319031	-0.701225
tuta_absoluta	37.55155	0.334466
tuta_absoluta	37.55245	0.3352
tuta_absoluta	38.447778	15.886944
tuta_absoluta	38.820556	15.5275
tuta_absoluta	38.901389	15.285
tuta_absoluta	39.038056	15.179722
tuta_absoluta	39.065278	14.769444
tuta_absoluta	40.2771	-2.255336
tuta_absoluta	40.27829	-2.25488
tuta_absoluta	40.2789	-2.25536
tuta_absoluta	40.41723	-2.22894
tuta_absoluta	40.41741	-2.23981
tuta_absoluta	40.42026	-2.25031
tuta_absoluta	40.42169	-2.2298
tuta_absoluta	40.42407	-2.24209
tuta_absoluta	40.42805	-2.23881
